# Supplementary material for: Molecular interactions of Toxoplasma gondii dense granule 23 (GRA23) with host proteins PEX3 and TRAP1
Source: Front Vet Sci. 2025 May 9;12:1585261. doi: 10.3389/fvets.2025.1585261 (PMC12098569; doi:10.3389/fvets.2025.1585261)
Supplement: Supplementary file 1 [file Table_1.xlsx]

## Sheet: S1
Unigene	Protein Name	GO ID
XP_007965324.1	ELKS/RAB6-interacting/CAST family member 1	GO:0007252	GO:0048786	GO:0008385
XP_007961423.2	centrosome-associated protein CEP250 isoform X1	GO:0005814
XP_037843181.1	unconventional myosin-XV isoform X1	GO:0003779	GO:0016459	GO:0070062	GO:0007626	GO:0007605	GO:0042472	GO:0005524	GO:0003774	GO:0032420
XP_007983340.1	Calcium/calmodulin dependent protein kinase I	GO:0051149	GO:0005622	GO:0051835	GO:0060143	GO:0005524	GO:0032091	GO:0033138	GO:0004674	GO:0046827	GO:0071902	GO:1901985	GO:0007165	GO:0045944	GO:0060999
XP_007998946.2	class E basic helix-loop-helix protein 22	GO:0022008	GO:0046983	GO:0000981	GO:0006357
XP_007991951.2	polycystic kidney disease protein 1-like 3	GO:0016021
XP_008015810.2	replication factor C subunit 1 isoform X1	GO:0005524	GO:0003689	GO:0005663	GO:0006281	GO:0006260
XP_037862818.1	phosphatidylinositol-glycan biosynthesis class F protein isoform X1	GO:0006506	GO:0016021	GO:0005789
XP_008003848.2	sulfhydryl oxidase 2	GO:0016971	GO:0005615	GO:0003756	GO:0055114	GO:0030173	GO:0005886	GO:0006457	GO:0045454	GO:0031965
XP_007981202.1	cytosolic carboxypeptidase 3	GO:0004181	GO:0006508	GO:0008270
XP_008014441.1	ATP-dependent Clp protease ATP-binding subunit clpX-like, mitochondrial isoform X1	GO:0009841	GO:0005524	GO:0016504	GO:0046872	GO:0042645	GO:0010952	GO:0051603	GO:0004176	GO:0051082	GO:0006457	GO:0005743	GO:0005654
XP_008013449.2	slit homolog 3 protein	GO:0005576	GO:0005509
XP_007969741.2	kinase D-interacting substrate of 220 kDa isoform X1	GO:0016021
XP_037850920.1	RNA-binding protein 39 isoform a	GO:0000166	GO:0016607	GO:0005815	GO:0006355	GO:0008380	GO:0006397	GO:0005515
XP_008006401.1	RNA-binding motif protein, X-linked-like-2	GO:0003723	GO:0000166	GO:0005634
XP_007993980.1	U6 snRNA-associated Sm-like protein LSm4	GO:0002230	GO:0000245	GO:0000932	GO:0000387	GO:0005515	GO:0098779	GO:0043928	GO:0033962	GO:0005829	GO:0017070	GO:0097526	GO:0005688	GO:0098792	GO:0005681	GO:0005654	GO:0043005
XP_037866212.1	cytosolic phospholipase A2 beta	GO:0046872	GO:0005737	GO:0009395	GO:0004623
XP_007970885.1	molybdenum cofactor biosynthesis protein 1 isoform X3	GO:0032324	GO:0019008	GO:0003824	GO:0006777	GO:0051539	GO:0046872
XP_007965493.2	probable polypeptide N-acetylgalactosaminyltransferase 8	GO:0006486	GO:0016021	GO:0030246	GO:0000139	GO:0016757
XP_037847243.1	glutamate receptor ionotropic, kainate 5 isoform X4	GO:0043197	GO:0034220	GO:0030424	GO:0035235	GO:0030054	GO:0005622	GO:0016021	GO:0045211	GO:0004970	GO:0005234
XP_008009815.1	serine/arginine-rich splicing factor 2	GO:0035061	GO:1903507	GO:0006406	GO:0000381	GO:0070062	GO:0005080	GO:0003714	GO:0006369	GO:0031124	GO:0016607	GO:0005681	GO:0000166	GO:0036002	GO:0016605
XP_007992766.2	protein strawberry notch homolog 2 isoform X3	GO:0071222	GO:0030282	GO:0045944	GO:0002281	GO:0050727	GO:1990830	GO:0071348	GO:0061430	GO:0072675	GO:0071354	GO:0045892
XP_037838911.1	cell death activator CIDE-A	GO:0010890	GO:0042803	GO:0005811	GO:1900118	GO:0005740	GO:0001659	GO:0050710	GO:0035634	GO:0050995	GO:1902510	GO:0032720	GO:0005634	GO:0006355	GO:0030512
XP_007998528.2	teneurin-3 isoform X1	GO:0016021	GO:0007165	GO:0097264
XP_037854877.1	aldehyde dehydrogenase family 3 member B2	GO:0055114	GO:0016620
XP_007982671.2	glycerate kinase isoform X1	GO:0008887	GO:0005524	GO:0005737	GO:0006468
XP_007986901.1	ras-related protein Rab-7L1 isoform X1	GO:0005802	GO:0072657	GO:0006895	GO:0005829	GO:0006888	GO:0035526	GO:0007030	GO:0019003	GO:0003924	GO:0007264	GO:0048471	GO:0010977	GO:0042470	GO:0005886	GO:0005515	GO:0005773	GO:0032438	GO:0070062	GO:0090316	GO:0005856	GO:0005525
XP_007972563.2	desmocollin-1 isoform X1	GO:0005509	GO:0005886	GO:0007156	GO:0016021	GO:0070062
XP_007982180.2	Chlorocebus sabaeus TNF receptor associated protein 1 (TRAP1)	GO:0070062	GO:0005759	GO:0009386	GO:0005743	GO:0006950	GO:0005654	GO:1901856	GO:0005524	GO:0006457	GO:0019901	GO:0051082
XP_008016458.1	BTB/POZ domain-containing protein KCTD7	GO:0051260	GO:0005886	GO:0003677	GO:0005829	GO:0008270
XP_007978881.2	urotensin-2	GO:0046676	GO:0035814	GO:0045597	GO:0010460	GO:0010841	GO:0005615	GO:0010763	GO:0042493	GO:0007204	GO:0032224	GO:0005179	GO:0033574	GO:0003105	GO:0048146	GO:0045766	GO:0005829	GO:0006936	GO:0032967	GO:0035811	GO:0010459	GO:0046005	GO:0001666	GO:0045777	GO:0045776
XP_008012898.1	histidine--tRNA ligase, cytoplasmic	GO:0004821	GO:0005737	GO:0006427	GO:0005524
XP_007997947.1	ADP/ATP translocase 4	GO:0016021	GO:0005743	GO:0055085	GO:0031514	GO:0003735	GO:0006412	GO:0005215	GO:0005634
XP_008011073.1	60S ribosomal protein L19	GO:0019083	GO:0003735	GO:0022625	GO:0005730	GO:0000184	GO:0005925	GO:0006614	GO:0006413	GO:0006364	GO:0016020	GO:0005515
XP_007989923.2	LOW QUALITY PROTEIN: protein Shroom4	GO:0016460	GO:0030864	GO:0031941	GO:0009898	GO:0009925	GO:0050890	GO:0051015	GO:0007420	GO:0007015	GO:0001725	GO:0016324
XP_008013196.2	40S ribosomal protein S14	GO:0000028	GO:0070062	GO:0030218	GO:0019083	GO:0003735	GO:0005925	GO:0006614	GO:0000184	GO:0006413	GO:0005515	GO:0005739	GO:0000122	GO:0005730	GO:0048027	GO:0016021	GO:0045182	GO:0005654	GO:0006417	GO:0000462	GO:0022627	GO:0070181
XP_037841751.1	peptidyl-prolyl cis-trans isomerase A-like	GO:0000413	GO:0006457	GO:0003755
XP_007979579.1	insulin-like growth factor-binding protein 3	GO:0070062	GO:0043085	GO:0001558	GO:0045663	GO:0043410	GO:0014912	GO:0043065	GO:0042567	GO:0044342	GO:0008160	GO:0031994	GO:0031995	GO:0005634	GO:0043568	GO:0010906	GO:0001933	GO:0001968	GO:0048662	GO:0001649
XP_007969062.1	son of sevenless homolog 1 isoform 1	GO:0051057	GO:0048011	GO:0035264	GO:0038128	GO:0043065	GO:0001942	GO:0000165	GO:0008286	GO:0003677	GO:0003344	GO:0046982	GO:2000973	GO:0061029	GO:0005886	GO:0043025	GO:0001782	GO:0048514	GO:0060021	GO:0005089	GO:0017124	GO:0061384	GO:0014069	GO:0007411	GO:0045742	GO:0042129	GO:0043547	GO:0038095	GO:1904693	GO:0005829	GO:0003209	GO:0007296	GO:0035023	GO:0050900	GO:0005096	GO:0033081
XP_037843349.1	LOW QUALITY PROTEIN: platelet glycoprotein Ib alpha chain	GO:0070062	GO:0042730	GO:0031362	GO:0016021	GO:0007155	GO:0000902
XP_037851564.1	LOW QUALITY PROTEIN: olfactory receptor 56A3	GO:0005886	GO:0050911	GO:0004984	GO:0016021	GO:0007186	GO:0004930
XP_007977468.1	zinc finger protein Rlf isoform X1	GO:0003676	GO:0046872
XP_037845023.1	LOW QUALITY PROTEIN: extracellular matrix protein FRAS1	GO:0005604	GO:0016021	GO:0007154
XP_037857933.1	growth factor receptor-bound protein 14 isoform X3	GO:0043231	GO:0005070	GO:0009967	GO:0005886	GO:0005737
XP_007989975.2	E3 ubiquitin-protein ligase HUWE1 isoform X9	GO:0004842	GO:0070062	GO:0006513	GO:0006284	GO:0000209	GO:1903955	GO:0005654	GO:0005737	GO:0016874	GO:0016574	GO:0016020
XP_007997252.1	protein transport protein Sec31A isoform X1	GO:0030120	GO:0070971	GO:0048306	GO:0048471	GO:0051592	GO:0030134
XP_008003373.2	LOW QUALITY PROTEIN: polyubiquitin-C	GO:0000122	GO:0031145	GO:0000086	GO:0002223	GO:1901796	GO:0005829	GO:0060071	GO:0090263	GO:0005654	GO:0061418	GO:0016197	GO:0000209	GO:0045742	GO:0002755	GO:0006296	GO:0008543	GO:0006294	GO:0007254	GO:0010803	GO:0045944	GO:0019068	GO:0070423	GO:0042059	GO:0030512	GO:0000717	GO:0050852	GO:0075733	GO:0035666	GO:0002020	GO:0070911	GO:0010939	GO:0038128	GO:0000715	GO:0043065	GO:0016236	GO:0038061	GO:0090090	GO:0005978	GO:0043488	GO:0032480	GO:0070062	GO:0038095	GO:0034220	GO:0010008	GO:0036297	GO:0043123	GO:0030666	GO:0006283
XP_007973133.2	zinc finger protein 366	GO:0003714	GO:0005634	GO:0000122	GO:0046872	GO:0033147	GO:0030331	GO:0043627	GO:0003676
XP_007986775.1	TRAF3-interacting JNK-activating modulator isoform X1	GO:0016021
XP_008011013.1	gasdermin-A	GO:0006915	GO:0048471
XP_037860762.1	leiomodin-2	GO:0030239	GO:0005523	GO:0005865	GO:0006936	GO:0051694	GO:0003779
XP_007968663.1	malate dehydrogenase, cytoplasmic isoform X2	GO:0005615	GO:0070062	GO:0030060	GO:0098792	GO:0005813	GO:0006099	GO:0002230	GO:0006108	GO:0005739	GO:0043209	GO:0005975	GO:0098779
XP_007977339.2	Y-box-binding protein 1	GO:0051781	GO:0031965	GO:0005689	GO:0010494	GO:0070062	GO:0003697	GO:0045944	GO:0000978	GO:0000398	GO:0070937	GO:0070934	GO:0051020	GO:0005654	GO:0071204	GO:1903608
XP_007987179.1	plakophilin-1	GO:0005521	GO:0007165	GO:0070062	GO:0005886	GO:0007275	GO:0005882	GO:0019215	GO:0030280	GO:0005654	GO:0045110	GO:0030057
XP_007959180.1	lysosome-associated membrane glycoprotein 1	GO:0072594	GO:0042470	GO:1902513	GO:0008021	GO:0044194	GO:0019899	GO:0019904	GO:0070062	GO:0009897	GO:0090160	GO:0061474	GO:0005771	GO:0042383	GO:0005829	GO:0008626	GO:0050821	GO:0016021	GO:0048471	GO:0043323
XP_037847162.1	zinc finger protein 875 isoform X3	GO:0005622	GO:0006355	GO:0003676	GO:0046872
XP_007968970.1	protein phosphatase 1B	GO:0030145	GO:0050687	GO:0035970	GO:0005515	GO:0016020	GO:0032688	GO:0004722	GO:0005829	GO:0006499	GO:0000287
XP_008013087.2	serine protease inhibitor Kazal-type 5 isoform X2	GO:0097209	GO:0070062	GO:0002787	GO:0005938	GO:0005789	GO:0009913	GO:0004867	GO:0048471	GO:0030155	GO:0005829	GO:1900004
XP_007963713.1	SEC14 domain and spectrin repeat-containing protein 1 isoform X1	GO:0034704	GO:0043325	GO:0080025	GO:0070273	GO:0010314	GO:0070300	GO:0032266	GO:0005546
XP_037863969.1	mixed lineage kinase domain-like protein	GO:0004672	GO:0070266	GO:0005524	GO:0019901	GO:0070207	GO:0005886	GO:0006468	GO:0005737
XP_008018961.1	probable ATP-dependent RNA helicase DDX10 isoform X1	GO:0010501	GO:0036464	GO:0007059	GO:0010468	GO:0005524	GO:0006413
XP_008006726.1	intraflagellar transport protein 80 homolog isoform X1	GO:0050680	GO:0060271	GO:0002062	GO:0097542	GO:0005737	GO:0005813	GO:0045880	GO:0001649	GO:0060349	GO:0030992	GO:2000051
XP_007967907.1	GTP-binding protein Di-Ras2	GO:0005886	GO:0005525	GO:0007264	GO:0043406	GO:0005622
XP_037862877.1	ubiquitin-ribosomal protein eS31 fusion protein	GO:0006413	GO:0031145	GO:0000122	GO:0005515	GO:0000086	GO:0090263	GO:0060071	GO:1901796	GO:0002223	GO:0022627	GO:0045742	GO:0000209	GO:0016197	GO:0061418	GO:0005654	GO:0010803	GO:0007254	GO:0006364	GO:0006296	GO:0006294	GO:0008543	GO:0002755	GO:0046872	GO:0070423	GO:0019068	GO:0000184	GO:0006614	GO:0045944	GO:0035666	GO:0000717	GO:0075733	GO:0050852	GO:0042059	GO:0030512	GO:0043065	GO:0000715	GO:0010939	GO:0038128	GO:0070911	GO:0090090	GO:0005978	GO:0016236	GO:0038061	GO:0019083	GO:0032480	GO:0070062	GO:0043488	GO:0034220
XP_037842342.1	eukaryotic translation initiation factor 2 subunit 3 isoform X1	GO:0005525	GO:0070062	GO:0003924	GO:0055085	GO:0001731	GO:0005515	GO:0005634	GO:0003743	GO:0005829
XP_007969721.1	arf-GAP with SH3 domain, ANK repeat and PH domain-containing protein 2 isoform X6	GO:0043547	GO:0005096
XP_037847413.1	LOW QUALITY PROTEIN: zinc finger protein 534	GO:0046872	GO:0003677	GO:0006355	GO:0005634	GO:0003700
ABB92440.1	RBM1	GO:0000166	GO:0003676
XP_007963135.1	kinesin heavy chain	GO:0006996	GO:0051028	GO:0008104	GO:0007018	GO:0005737	GO:0043005	GO:0030705	GO:0008045	GO:0035253	GO:0008574	GO:0034190	GO:0005874	GO:0005524	GO:0005871	GO:0008017
XP_007979794.1	nucleoside diphosphate kinase 3 isoform X1	GO:0006241	GO:0004550	GO:0070062	GO:0006228	GO:0005524	GO:0042981	GO:0006165	GO:0046872	GO:0005515	GO:0006183	GO:0005739
XP_008000397.1	protein kinase C theta type	GO:0051973	GO:0046872	GO:0005524	GO:0032740	GO:0051092	GO:2000318	GO:0032212	GO:0046627	GO:2000570	GO:0060326	GO:0070233	GO:0004697	GO:0032753	GO:0090330	GO:0035556	GO:0018105	GO:0042102	GO:1904355	GO:0005737	GO:0006509	GO:0001772	GO:0045086
XP_008006168.2	AT-rich interactive domain-containing protein 5A isoform X1	GO:0003677
XP_007971272.2	heat shock 70 kDa protein 1-like	GO:1903955	GO:0005829	GO:0072562	GO:0031072	GO:0044297	GO:0051082	GO:0008180	GO:0042026	GO:0007339	GO:0031625	GO:0005524	GO:0002199
XP_007991150.2	nucleotide-binding oligomerization domain-containing protein 2	GO:0042981	GO:0005524
XP_007967222.2	cytoplasmic aconitate hydratase	GO:0006417	GO:0005794	GO:0030350	GO:0050892	GO:0003994	GO:0010040	GO:0005829	GO:0070062	GO:0051539	GO:0005739	GO:0006101	GO:0005783	GO:0009791	GO:0006879
XP_007973400.2	rho guanine nucleotide exchange factor 28 isoform X3	GO:0005089	GO:0005622	GO:0035023	GO:0043547	GO:0046872
XP_037853281.1	LOW QUALITY PROTEIN: neuroblast differentiation-associated protein AHNAK	GO:0050789	GO:0009987	GO:0098805	GO:0043232	GO:0005488	GO:0031982	GO:0030054	GO:0042383	GO:0043231
XP_007967220.1	E3 ubiquitin-protein ligase Topors isoform X1	GO:0042771	GO:0019789	GO:0008270	GO:0016605	GO:0016607	GO:0051457	GO:0043161	GO:0000930	GO:0045893	GO:0003677	GO:0042127	GO:0000922	GO:0070936	GO:0051443	GO:0016925	GO:0016874	GO:0044547	GO:0036064	GO:0061630	GO:0005814	GO:0003823	GO:0000151	GO:0006513	GO:0032391
XP_008009672.2	voltage-dependent T-type calcium channel subunit alpha-1G isoform X1	GO:0070588	GO:0070509	GO:0008332	GO:0034765	GO:0005891
XP_008005002.1	peroxisomal biogenesis factor 3	GO:0003333	GO:0015171	GO:0008289	GO:0098779	GO:0032994	GO:0045046	GO:0002230	GO:0005779	GO:0005783	GO:0098792	GO:0005654	GO:0046983
XP_037854583.1	LOW QUALITY PROTEIN: contactin-associated protein-like 3	GO:0007155	GO:0005576	GO:0005886	GO:0008037	GO:0016021
XP_008009138.1	elongation factor 1-alpha 2	GO:0019901	GO:1904714	GO:0010035	GO:0043025	GO:0005525	GO:0098574	GO:0090218	GO:0051602	GO:0005853	GO:0043209	GO:0005634	GO:0006414	GO:0003746	GO:0043065	GO:0003924
XP_007987776.1	coiled-coil domain-containing protein 181 isoform X1	GO:0005654
XP_007996635.1	small ribosomal subunit protein uS7	GO:0006364	GO:0005515	GO:0006413	GO:0000184	GO:0006614	GO:0005925	GO:0019083	GO:0003735	GO:0000028	GO:0070062	GO:0019843	GO:0016020	GO:0022627	GO:0006450	GO:0003729	GO:0005654
XP_008005795.2	nesprin-1 isoform X1	GO:0051015	GO:0090286	GO:0016021	GO:0034993
XP_008006946.1	Hermansky-Pudlak syndrome 3 protein isoform X1	GO:0031084	GO:0043473	GO:0006996	GO:0016021
XP_037865531.1	eukaryotic translation initiation factor 3 subunit A	GO:0071541	GO:0030687	GO:1902626	GO:0070062	GO:0043022	GO:0005198	GO:0045727	GO:0000470	GO:0045652	GO:0006446	GO:0000054	GO:0005515	GO:0035278	GO:0016282	GO:0042304	GO:0075525	GO:0005730	GO:0000460	GO:0005654	GO:0005829	GO:0016020	GO:0003743	GO:0006110	GO:0001732	GO:2000377	GO:0043023	GO:0075522	GO:0042256	GO:0001731	GO:0032868	GO:0033290
XP_007998441.1	microfibrillar-associated protein 3-like isoform X1	GO:0005634	GO:0005886	GO:0016021	GO:0005515	GO:0005737
XP_007966381.1	bromodomain and WD repeat-containing protein 1 isoform X1	GO:0008360	GO:0006357	GO:0005737	GO:0005730	GO:0007010
XP_008010482.1	large ribosomal subunit protein eL21	GO:0000184	GO:0006614	GO:0003735	GO:0019083	GO:0022625	GO:0005730	GO:0005515	GO:0006364	GO:0016020	GO:0006413
XP_007982527.1	hyaluronidase-2	GO:0030971	GO:0048471	GO:0005902	GO:0016324	GO:0051607	GO:0071560	GO:0030308	GO:0019064	GO:0002244	GO:0004415	GO:0048705	GO:2000484	GO:0071493	GO:0031362	GO:0005975	GO:0030294	GO:0090575	GO:0042307	GO:0045121	GO:0044344	GO:0001618	GO:0019087	GO:0071356	GO:0050431	GO:0005829	GO:0005540	GO:0061099	GO:0042117	GO:2000778	GO:0030139	GO:0051898	GO:0046677	GO:0060586	GO:0000302	GO:0033906	GO:0043407	GO:0050729	GO:0045944	GO:2001238	GO:0005764	GO:0051216	GO:0030214	GO:0010764	GO:0071347	GO:0010259
XP_037847931.1	kallikrein-7	GO:0005615	GO:0002803	GO:0006508	GO:0097209	GO:0004252
XP_007983804.1	cystatin-A	GO:0030216	GO:0010951	GO:0005198	GO:0070062	GO:0018149	GO:0030674	GO:0005634	GO:0002020	GO:0001533	GO:0004869	GO:0005615	GO:0005737
XP_008006452.1	interleukin-18 receptor accessory protein	GO:0007165	GO:0016021
XP_007975395.1	methanethiol oxidase isoform X2	GO:0008430
XP_007980527.2	LOW QUALITY PROTEIN: protein piccolo	GO:0017157	GO:0070062	GO:0014069	GO:0048786	GO:0005622	GO:0007010	GO:0030073	GO:0046872	GO:0005522	GO:0007416	GO:0016020	GO:0019933
XP_008005430.1	importin subunit alpha-6 isoform X1	GO:0005634	GO:0006606	GO:0005737
XP_007997232.1	heterogeneous nuclear ribonucleoprotein D0 isoform a	GO:0000166	GO:0051592	GO:0021549	GO:0014076	GO:0051602	GO:0042752	GO:0003680	GO:0019013	GO:0045893	GO:1901355	GO:0001889	GO:0035925	GO:0005654	GO:0071392	GO:0005829	GO:1904586	GO:0042162	GO:0061158	GO:1904383	GO:0071230	GO:0071732	GO:0048255	GO:0042826	GO:0070062	GO:1990828	GO:0045727	GO:0097167	GO:0000398	GO:0003682	GO:0008134	GO:0006401
XP_037856380.1	cytochrome P450 7B1	GO:0005789	GO:0004497	GO:0055114	GO:0016021	GO:0005506	GO:0016705	GO:0020037
XP_008014743.2	60S ribosomal protein L18	GO:0006364	GO:0016020	GO:0003723	GO:0006413	GO:0000184	GO:0006614	GO:0005925	GO:0003735	GO:0019083	GO:0005730	GO:0022625
XP_008004055.2	probable helicase senataxin isoform X1	GO:0006302
XP_007958703.1	protocadherin-17 isoform X1	GO:1904071	GO:0005509	GO:0005886	GO:0030534	GO:2000807	GO:0050805	GO:0007156	GO:0016021
XP_007971338.2	corneodesmosin	GO:0042803	GO:0005576	GO:0043589
XP_037850190.1	LOW QUALITY PROTEIN: zinc finger protein 532-like	GO:0005634	GO:0003700	GO:0006355	GO:0044212	GO:0046872	GO:0043565
XP_008007043.2	serine/threonine-protein kinase ATR isoform X1	GO:0034644	GO:0000077	GO:0043517	GO:0006281	GO:0004674	GO:0005524	GO:0008156	GO:0032407	GO:0005794	GO:0046777	GO:0071480	GO:0018105	GO:0090399	GO:0032405	GO:0016605
XP_007962221.2	STE20-like serine/threonine-protein kinase isoform X1	GO:0005524	GO:0046777	GO:0042803	GO:0070062	GO:0004674
XP_007997101.2	cyclin-dependent kinase-like 2	GO:1903955	GO:0005813	GO:0005524	GO:0005634	GO:0004674	GO:0006468
[truncated: 20 more columns]
